# Supplementary material for: Bitter Taste Receptor T2R14 and Autophagy Flux in Gingival Epithelial Cells
Source: Cells. 2024 Mar 17;13(6):531. doi: 10.3390/cells13060531 (PMC10969610; doi:10.3390/cells13060531)
Supplement: Supplementary file 1 [file cells-13-00531-s001.zip]

Archive with 1 entries (1 files):
- cells-2853868-supplementary.pdf
